# Supplementary material for: Essential and Potentially Toxic Elements (PTEs) Content in European Tea (Camellia sinensis) Leaves: Risk Assessment for Consumers
Source: Molecules. 2023 Apr 28;28(9):3802. doi: 10.3390/molecules28093802 (PMC10179902; doi:10.3390/molecules28093802)
Supplement: Supplementary file 1 [file molecules-28-03802-s001.zip]

Archive with 1 entries (1 files):
- molecules-2357515-supplementary.pdf
